# Supplementary material for: Phytohormone Profiling across the Bryophytes
Source: PLoS One. 2015 May 14;10(5):e0125411. doi: 10.1371/journal.pone.0125411 (PMC4431756; doi:10.1371/journal.pone.0125411)
Supplement: S3 Table — Mean values of two independent measurements are shown including standard deviation (SD) of the means and coefficient of variance (CV). (XLSX) [file pone.0125411.s003.xlsx]

## Sheet: List1
Division	Order	Family	Species		transZ	transZR	transZ7G	transZ9G	transZOG	transZROG	transZRMP	DHZ	DHZR	DHZ7G	DHZ9G	DHZROG	DHZRMP	cisZ	cisZR	cisZ7G	cisZ9G	cisZOG	cisZROG	cisZRMP	iP	iPR	iP7G	iP9G	iPRMP
MARCHANTIOPHYTA (Liverworts)	Pelliales	Pelliaceae	Pellia endiviifolia		0.39293	0.152419	0.0629223	0.0223735	0.00394767	0.00935664	0.112575	0.278145	0.00498798	n. d.	0.000414646	0.0280604	0.131914	0.954269	0.892409	0.00616021	0.0231762	0.00456107	0.216099	2.12992	0.420029	1.76066	1.09867	1.55652	0.787199
					0.418855	0.162162	0.079131	0.0170228	0.00434478	0.0178516	0.215007	0.16092	0.000545416	n. d.	0.0147552	0.0138854	0.121932	0.974873	0.911269	0.0121566	0.335696	0.0313541	0.136842	2.43915	0.605088	1.47758	1.07219	1.84406	0.591174
				average	0.405893	0.157291	0.0710267	0.0196982	0.00414623	0.0136041	0.163791	0.219533	0.0027667	̶	0.00758491	0.0209729	0.126923	0.964571	0.901839	0.0091584	0.179436	0.0179576	0.176471	2.28454	0.512558	1.61912	1.08543	1.70029	0.689187
				SD	0.0183322	0.00688902	0.0114613	0.00378345	0.000280796	0.00600682	0.0724305	0.0828908	0.00314136	̶	0.0101403	0.0100232	0.00705837	0.0145688	0.0133362	0.00424008	0.220985	0.0189456	0.0560432	0.218658	0.130857	0.200164	0.0187244	0.203323	0.138611
				CV	4.51651	4.3798	16.1366	19.2071	6.77232	44.1545	44.2213	37.7578	113.542	̶	133.69	47.7913	5.56116	1.51039	1.47878	46.2972	123.155	105.502	31.7578	9.57123	25.5301	12.3625	1.72507	11.9581	20.1122
	Jungermaniales	Lepidoziaceae	Lepidozia reptans		0.400881	0.203827	0.228246	0.0126404	0.0183312	0.113438	0.205408	3.1316	0.0782871	n. d.	0.217437	0.11346	0.513653	0.775277	1.07036	n. d.	n. d.	0.0209121	0.573425	1.23266	1.75382	0.681626	0.521172	0.477629	0.937685
					0.318284	0.12219	0.157898	0.00161197	0.0196087	0.121497	0.160863	3.43237	0.0411881	n. d.	0.289818	0.109341	0.241215	0.765524	0.813258	n. d.	n. d.	0.0313857	0.400938	1.66198	1.38086	0.711907	0.376332	0.0154129	0.733766
				average	0.359583	0.163009	0.193072	0.00712618	0.01897	0.117468	0.183135	3.28199	0.0597376	̶	0.253628	0.111401	0.377434	0.770401	0.94181	̶	̶	0.0261489	0.487182	1.44732	1.56734	0.696766	0.448752	0.246521	0.835726
				SD	0.0584052	0.0577259	0.0497431	0.00779827	0.000903329	0.00569853	0.0314984	0.212674	0.0262329	̶	0.0511814	0.00291249	0.192643	0.00689632	0.181799	̶	̶	0.00740597	0.121967	0.303577	0.263723	0.0214113	0.102417	0.326836	0.144193
				CV	16.2425	35.4127	25.764	109.431	4.76189	4.85115	17.1995	6.48005	43.9136	̶	20.1797	2.61443	51.0401	0.89516	19.3032	̶	̶	28.3223	25.0351	20.9751	16.8261	3.07296	22.8227	132.579	17.2536
	Jungermanniales	Lophocoleaceae	Chiloscyphus profundus		1.3741	0.153905	0.0412198	0.197082	0.1498	0.450718	0.143984	0.360508	0.0151295	n. d.	0.0206551	0.00715143	0.325299	1.76698	0.324935	0.0412198	0.0322616	0.148809	4.64673	3.60928	2.38994	0.390444	2.2247	0.0645582	1.26998
	Jungermanniales	Scapaniaceae	Diplophyllum taxifolium		0.655205	0.238832	0.0856175	0.0438373	0.118188	0.328169	2.09251	0.156638	0.157859	0.0036364	0.00242434	0.281276	0.418654	0.947844	1.87265	0.0175637	0.029087	0.0181774	0.734597	0.372027	0.434983	0.423747	6.13785	0.102777	0.363396
					1.43432	0.176201	0.0430799	0.165725	0.381623	0.0711555	2.58578	0.406349	0.277582	0.0137101	0.0146225	0.0711781	0.360699	0.395348	1.82958	0.0538546	0.00548541	0.054843	0.729557	0.811846	0.488196	0.408863	4.07857	0.111605	0.931844
				average	1.04476	0.207517	0.0643487	0.104781	0.249905	0.199662	2.33914	0.281494	0.21772	0.00867323	0.00852342	0.176227	0.389677	0.671596	1.85112	0.0357092	0.0172862	0.0365102	0.732077	0.591936	0.461589	0.416305	5.10821	0.107191	0.64762
				SD	0.550919	0.044287	0.0300786	0.086188	0.186276	0.181736	0.348798	0.176572	0.0846572	0.00712315	0.0086254	0.148562	0.0409804	0.390673	0.0304513	0.0256615	0.0166889	0.0259265	0.00356349	0.310999	0.0376272	0.0105242	1.45613	0.00624236	0.401954
				CV	52.7315	21.3415	46.7431	82.255	74.5388	91.0217	14.9114	62.7268	38.8835	82.128	101.197	84.3014	10.5165	58.1709	1.64502	71.8625	96.5443	71.0117	0.486764	52.5392	8.15166	2.52801	28.5057	5.82361	62.0663
	Jungermanniales	Lophoziaceae	Lophozia lycopodioides		1.12583	0.138898	0.0298386	0.242059	0.229599	0.152511	0.255638	0.683493	0.403794	0.00915455	0.0137344	0.145557	0.123972	0.177507	2.78907	0.00186447	0.0933998	0.00183072	1.53901	0.0964192	0.982106	0.422489	1.58886	0.218375	1.14107
					1.02712	0.133275	0.0146151	0.255447	0.499855	0.0945437	0.962181	0.784394	0.221983	0.0545275	0.0300822	0.110281	0.0141524	0.392301	3.17217	0.133137	0.0488889	0.0338413	1.95385	0.0141524	1.004	0.541466	1.44432	0.214307	0.757832
				average	1.07648	0.136086	0.0222268	0.248753	0.364727	0.123527	0.60891	0.733944	0.312889	0.031841	0.0219083	0.127919	0.0690622	0.284904	2.98062	0.0675006	0.0711444	0.017836	1.74643	0.0552858	0.993055	0.481977	1.51659	0.216341	0.949449
				SD	0.0697959	0.00397632	0.0107646	0.00946705	0.1911	0.0409889	0.499602	0.0713479	0.12856	0.0320835	0.0115596	0.0249442	0.0776542	0.151882	0.270891	0.0928235	0.031474	0.0226349	0.293332	0.0581715	0.0154842	0.0841293	0.102206	0.00287668	0.270987
				CV	6.48374	2.92191	48.4307	3.8058	52.3954	33.1821	82.0486	9.72116	41.0881	100.762	52.7636	19.5	112.441	53.3101	9.08843	137.515	44.2396	126.906	16.7961	105.22	1.55925	17.455	6.73921	1.3297	28.5415
	Porellales	Porellaceae	Porella platyphylla		0.850091	0.100643	0.174538	0.0371097	0.0364386	0.647049	0.611227	0.299955	0.00785867	n. d.	0.197327	1.29672	0.0164354	1.64379	0.546328	0.0548693	0.0595351	0.0240112	1.33805	7.24598	1.4196	1.00361	0.67547	0.147658	1.23235
					0.213521	0.0629442	0.105718	0.501604	0.172287	0.740671	0.113246	0.199009	0.00735069	n. d.	0.120905	1.43204	0.00518611	1.9987	0.639458	0.0136147	0.0134323	0.0134361	1.19904	5.87424	1.51703	1.10235	0.375588	0.281483	1.14527
				average	0.531806	0.0817937	0.140128	0.269357	0.104363	0.69386	0.362236	0.249482	0.00760468	̶	0.159116	1.36438	0.0108108	1.82124	0.592893	0.034242	0.0364837	0.0187237	1.26854	6.56011	1.46832	1.05298	0.525529	0.21457	1.18881
				SD	0.450123	0.0266571	0.0486632	0.328447	0.0960592	0.0662011	0.352126	0.0713794	0.000359197	̶	0.0540384	0.0956908	0.00795449	0.250959	0.0658529	0.0291715	0.0325996	0.00747767	0.0982953	0.969964	0.0688929	0.0698227	0.212048	0.0946281	0.0615734
				CV	84.6405	32.5907	34.7277	121.938	92.0436	9.54098	97.2089	28.6111	4.72336	̶	33.9617	7.0135	73.5792	13.7795	11.107	85.1921	89.354	39.937	7.74869	14.7858	4.69197	6.63097	40.3495	44.1012	5.1794
BRYOPHYTA (Mosses)	Sphagnales	Sphagnaceae	Sphagnum compactum		0.67777	0.0383459	0.00762676	0.00224997	0.0536806	0	0.206894	0.00490139	0.091575	0.0185271	0.00889225	0	0	0.163183	0.132775	0.00762676	0.006668	0.00148168	0.183396	0.206861	0.110412	0.785159	1.19709	0.33827	1.84191
					0.331791	0.0605127	0.00619959	0.0132405	0.038726	0	0	0.122803	0.0923459	0.00930891	0.00859529	0.0260707	0.393882	0.0441272	0.130202	0.00465096	0.00143282	0.0164724	0.121706	0.196904	0.229736	0.7368	1.2761	0.168062	1.39086
				average	0.50478	0.0494293	0.00691317	0.00774525	0.0462033	0	0.103447	0.063852	0.0919604	0.013918	0.00874377	0.0130354	0.196941	0.103655	0.131488	0.00613886	0.00405041	0.00897703	0.152551	0.201882	0.170074	0.76098	1.2366	0.253166	1.61638
				SD	0.244644	0.0156743	0.00100916	0.0077715	0.0105745	0	0.146296	0.0833688	0.000545114	0.00651822	0.00020998	0.0184348	0.278516	0.0841849	0.00181882	0.00210421	0.00370183	0.0106	0.0436214	0.00704053	0.0843753	0.0341947	0.0558705	0.120355	0.318935
				CV	48.4655	31.7105	14.5977	100.339	22.8868	0	141.421	130.566	0.59277	46.833	2.40149	141.421	141.421	81.2165	1.38325	34.2768	91.3941	118.079	28.5947	3.48744	49.6109	4.49352	4.51809	47.5401	19.7314
	Sphagnales	Sphagnaceae	Sphagnum sp.		0.369325	0.163588	0.0586164	0.0742745	0.0567931	0.011941	0.18473	0.0313562	0.0130969	n. d.	0.0547737	0.0501363	0.010343	0.0931238	0.265209	0.029172	0.0140643	0.0052727	0.0167155	0.188753	0.37906	0.448818	2.80311	0.0546013	5.08391
					0.4487	0.217425	0.047965	0.0800235	0.119864	0.00810633	0.0612046	0.0499338	0.000408805	n. d.	0.0478961	0.0127375	0.0193306	0.132331	0.279707	0.0247657	0.00329545	0.0230675	0.00694614	0.090205	0.365882	0.419064	3.68021	0.0656001	4.76613
				average	0.409012	0.190507	0.0532907	0.077149	0.0883285	0.0100237	0.122967	0.040645	0.00675285	̶	0.0513349	0.0314369	0.0148368	0.112727	0.272458	0.0269688	0.00867985	0.0141701	0.0118308	0.139479	0.372471	0.433941	3.24166	0.0601007	4.92502
				SD	0.0561264	0.0380686	0.00753169	0.00406515	0.0445979	0.00271154	0.0873457	0.0131363	0.00897184	̶	0.00486321	0.0264449	0.00635516	0.0277235	0.0102514	0.00311578	0.0076147	0.0125828	0.00690801	0.0696837	0.00931815	0.0210388	0.6202	0.0077773	0.224702
				CV	13.7224	19.9828	14.1332	5.26922	50.4909	27.0514	71.0316	32.3197	132.86	̶	9.47349	84.1208	42.8338	24.5934	3.76258	11.5532	87.7284	88.7984	58.3899	49.9601	2.50171	4.8483	19.1322	12.9404	4.56246
	Tetraphidales	Tetraphidaceae	Tetraphis pellucida		0.869908	0.200862	0.0196641	0.19917	0.907016	8.75864	0.225675	0.854838	0.0869704	n. d.	0.0653199	1.16622	0.163802	1.77453	1.60617	n. d.	n. d.	0.283206	18.5055	1.3103	10.0889	3.40776	6.46049	0.0826936	3.44047
					0.727645	0.150342	0.125285	0.167561	2.4955	8.48957	0.09955	0.762888	0.0217493	n. d.	0.046856	1.15026	0.099573	3.14108	1.66134	n. d.	n. d.	0.338276	16.8296	0.982413	8.31348	3.39467	6.43645	0.174002	2.97993
				average	0.798777	0.175602	0.0724745	0.183366	1.70126	8.62411	0.162613	0.808863	0.0543598	̶	0.0560879	1.15824	0.131687	2.45781	1.63375	̶	̶	0.310741	17.6676	1.14636	9.2012	3.40121	6.44847	0.128348	3.2102
				SD	0.100595	0.0357232	0.0746852	0.0223514	1.12323	0.190261	0.0891841	0.0650189	0.0461183	̶	0.013056	0.0112814	0.0454167	0.966297	0.0390116	̶	̶	0.0389409	1.18509	0.231852	1.25543	0.00925406	0.0169929	0.0645646	0.325645
				CV	12.5937	20.3433	103.05	12.1895	66.0235	2.20616	54.8445	8.0383	84.8389	̶	23.2777	0.974012	34.4883	39.3154	2.38785	̶	̶	12.5316	6.70769	20.2251	13.6442	0.272081	0.263518	50.3044	10.1441
	Polytrichales	Polytrichaceae	Atrichum undulatum		0.889816	0.615528	0.109129	0.225889	0.102106	2.06741	0.33589	0.102921	0.0960843	n. d.	0.0846488	0.704366	0.336049	3.56722	4.434	n. d.	n. d.	1.20717	37.6693	10.0116	2.86208	1.58229	1.30596	0.0281692	7.8796
					0.979921	0.176229	0.118689	0.0653139	0.508562	1.6263	0.42393	0.363016	0.019041	n. d.	0.265087	0.192467	1.11283	2.63039	3.1911	n. d.	n. d.	0.824441	28.3213	5.40545	1.56397	0.874747	0.830372	0.00417461	2.17731
				average	0.934869	0.395878	0.113909	0.145601	0.305334	1.84686	0.37991	0.232968	0.0575626	̶	0.174868	0.448416	0.724441	3.09881	3.81255	̶	̶	1.0158	32.9953	7.70853	2.21303	1.22852	1.06816	0.0161719	5.02846
				SD	0.0637138	0.310631	0.00676039	0.113544	0.287407	0.311906	0.0622541	0.183915	0.0544778	̶	0.127589	0.361967	0.549268	0.662439	0.878862	̶	̶	0.270629	6.61005	3.25706	0.917906	0.500311	0.336289	0.0169667	4.03213
				CV	6.81527	78.4664	5.93491	77.9826	94.1288	16.8885	16.3865	78.9441	94.6409	̶	72.9632	80.7213	75.8196	21.3772	23.0518	̶	̶	26.6418	20.0333	42.2526	41.4774	40.7247	31.4829	104.915	80.1863
	Polytrichales	Polytrichaceae	Pogonatum urnigerum		1.13371	0.428448	0.0713556	0.0652673	0.833429	2.97608	4.17769	0.837459	0.491414	0.00870937	0.182854	0.248012	8.24123	5.29085	4.6827	0.0227044	0.626996	0.0435499	18.8513	4.17769	3.89506	6.17379	0.699474	0.181875	2.40553
					4.55962	0.590774	0.00590533	0.260237	0.796964	0.204284	0.0896977	1.89641	0.452715	0.00761936	0.0724172	0.408704	5.55945	6.51554	4.07499	0.0295174	0.2477	0.0914639	19.208	4.84264	0	3.56269	0.720094	0.0905821	2.69821
				average	2.84667	0.509611	0.0386305	0.162752	0.815197	1.59018	2.13369	1.36693	0.472065	0.00816436	0.127635	0.328358	6.90034	5.9032	4.37885	0.0261109	0.437348	0.0675069	19.0297	4.51017	1.94753	4.86824	0.709784	0.136228	2.55187
				SD	2.42249	0.114782	0.0462804	0.137864	0.0257852	1.95996	2.89065	0.748792	0.0273642	0.000770756	0.0780905	0.113627	1.8963	0.865987	0.429717	0.00481753	0.268203	0.0338803	0.252248	0.47019	2.75422	1.84633	0.0145804	0.0645535	0.206955
				CV	85.099	22.5234	119.803	84.7082	3.16307	123.254	135.476	54.7789	5.7967	9.44049	61.1824	34.6046	27.4813	14.6698	9.81347	18.4503	61.3248	50.188	1.32555	10.4251	141.421	37.926	2.05421	47.3862	8.10992
	Polytrichales	Polytrichaceae	Polytrichastrum longisetum		2.76533	0.222867	0.0303385	0.196562	0.93588	12.6025	2.65434	1.4957	0.382379	0.113781	0.0810394	4.58866	59.9459	9.42784	4.68646	0.100503	0.0877742	1.25832	87.2919	4.80141	6.96273	3.29842	2.67857	0.122198	1.21199
					1.66163	0.150624	0.0382092	0.166135	1.03367	10.1192	4.562	0.265417	0.1248	0.0258602	0.0624826	4.54654	67.7932	7.18028	3.25821	0.0382092	0.0366262	0.683072	72.0874	4.562	5.96767	2.4374	2.46503	0.123346	4.89437
				average	2.21348	0.186746	0.0342738	0.181349	0.984776	11.3608	3.60817	0.88056	0.25359	0.0698206	0.071761	4.5676	63.8695	8.30406	3.97234	0.0693559	0.0622002	0.970694	79.6897	4.68171	6.4652	2.86791	2.5718	0.122772	3.05318
				SD	0.780433	0.0510832	0.00556539	0.0215151	0.0691485	1.75597	1.34892	0.869943	0.182136	0.0621694	0.0131216	0.029781	5.54886	1.58927	1.00992	0.0440481	0.0361671	0.406759	10.7512	0.169284	0.703614	0.608831	0.15099	0.000811995	2.60383
				CV	35.2583	27.3544	16.238	11.8639	7.02176	15.4563	37.3853	98.7943	71.8229	89.0416	18.2852	0.652005	8.6878	19.1384	25.4239	63.5103	58.1464	41.9039	13.4913	3.61587	10.8831	21.2291	5.871	0.661385	85.2827
	Polytrichales	Polytrichaceae	Polytrichum commune		0.705201	0.187637	0.0445815	0.249935	1.08437	4.76626	0.234447	0.155687	0.0485417	n. d.	0.0814274	1.32716	0.0307459	1.81795	4.21833	0.0781728	0.0518127	0.029604	28.368	6.9487	3.92834	2.80428	0.600438	0.290173	6.14733
					1.03154	0.322085	0.0814538	0.195687	0.685646	5.59034	0.230711	0.149406	0.0734626	n. d.	0.072511	1.08929	0.120438	1.92766	4.57361	0.0635488	0.0592342	0.0274209	30.7482	8.21852	6.0073	3.08966	0.521699	0.228416	7.1355
				average	0.868373	0.254861	0.0630176	0.222811	0.88501	5.1783	0.232579	0.152547	0.0610021	̶	0.0769692	1.20822	0.075592	1.87281	4.39597	0.0708608	0.0555234	0.0285125	29.5581	7.58361	4.96782	2.94697	0.561068	0.259294	6.64142
				SD	0.23076	0.0950692	0.0260727	0.0383589	0.281943	0.58271	0.00264159	0.0044413	0.0176217	̶	0.00630489	0.168202	0.063422	0.0775768	0.251222	0.0103408	0.00524773	0.00154368	1.68307	0.897902	1.47005	0.201797	0.0556772	0.0436689	0.698743
				CV	26.5738	37.3024	41.3736	17.2159	31.8576	11.2529	1.13578	2.91143	28.887	̶	8.19144	13.9214	83.9003	4.14228	5.71483	14.5931	9.45138	5.41407	5.69409	11.84	29.5914	6.84763	9.92342	16.8414	10.521
	Polytrichales	Polytrichaceae	Polytrichum strictum		1.89872	0.186045	0.0335788	0.145366	0.824683	1.29032	0.264926	1.27865	0.224332	0.0659645	0.368259	1.26218	6.11942	3.95997	1.34839	0.0354377	0.0298129	0.0881602	4.6965	0.730117	3.91031	0.999846	3.53755	0.239239	2.09202
					2.25957	0.177486	0.027206	0.034963	0.280294	0.228727	5.68908	0.740886	0.190259	0.0700429	0.0425404	0.126361	0.075204	14.4121	4.63847	0.0134597	0.0130929	0.0533099	4.03346	5.68908	7.64502	2.60786	0.422841	0.11622	3.39582
				average	2.07915	0.181765	0.0303924	0.0901644	0.552489	0.759526	2.977	1.00977	0.207296	0.0680037	0.2054	0.694269	3.09731	9.18605	2.99343	0.0244487	0.0214529	0.0707351	4.36498	3.2096	5.77767	1.80385	1.9802	0.177729	2.74392
				SD	0.255156	0.00605215	0.00450627	0.0780666	0.384941	0.750662	3.83545	0.380258	0.0240935	0.00288386	0.230318	0.803143	4.2739	7.39079	2.32644	0.0155408	0.0118228	0.0246429	0.468835	3.50651	2.64083	1.13704	2.20243	0.0869882	0.921927
				CV	12.2721	3.32966	14.8269	86.5825	69.6741	98.833	128.836	37.6579	11.6228	4.24074	112.132	115.682	137.988	80.4567	77.718	63.5648	55.1106	34.8383	10.7408	109.251	45.7076	63.0338	111.223	48.9442	33.5989
	Dicranales	Dicranaceae	Cynodontium polycarpon		1.7831	0.109872	0.0661302	0.192683	1.23262	0.120626	0.0731823	0.579409	0.0123019	0.260224	0.170125	0.0241135	0.188154	13.028	0.41516	0.110209	0.0221892	0.501139	25.8072	0.125432	3.56074	0.554615	4.17134	0.317554	1.89408
					0.206589	0.384435	0.0636959	0.0775431	0.431716	0.345705	0.285391	0.180629	0.116928	0.309463	0.21305	1.62285	0.12971	10.2363	0.567435	0.0389139	0.0760771	0.154873	31.1709	0.0259501	3.77379	0.421481	4.5752	0.137231	0.970664
				average	0.994843	0.247153	0.0649131	0.135113	0.832167	0.233166	0.179286	0.380019	0.0646147	0.284844	0.191587	0.82348	0.158932	11.6321	0.491298	0.0745616	0.0491332	0.328006	28.489	0.0756911	3.66727	0.488048	4.37327	0.227393	1.43237
				SD	1.11476	0.194145	0.00172135	0.0814163	0.566323	0.159155	0.150054	0.28198	0.0739816	0.0348171	0.0303526	1.13047	0.0413257	1.97404	0.107675	0.0504134	0.0381045	0.244847	3.79271	0.0703444	0.15065	0.0941397	0.285568	0.127507	0.652953
				CV	112.054	78.5526	2.65178	60.2579	68.054	68.2583	83.6951	74.2016	114.496	12.2232	15.8427	137.28	26.0022	16.9706	21.9165	67.6132	77.5536	74.6472	13.3129	92.9361	4.10795	19.289	6.52986	56.0736	45.5855
	Dicranales	Dicranaceae	Dicranum fuscescens		0.327695	0.0139444	0.00262959	0.104124	0.0343128	0.240298	0.204537	0.482854	0.136114	0.146264	0.0286072	0.327584	0.136371	6.04706	0.46811	0.00262959	0.00317854	0.00318019	9.20332	0.196033	5.2254	1.97234	4.42773	0.12142	1.69421
					2.53507	0.163509	0.0087179	0.0268998	0.174849	0.436703	0.0948659	0.505805	0.0492002	0.148143	0.0275574	0.0207986	0.0711549	1.17838	0.357018	0.0137035	0.0214382	0.0244937	8.33867	0.142315	6.88481	1.64834	3.41483	0.180252	1.87736
				average	1.43138	0.0887265	0.00567375	0.0655119	0.104581	0.338501	0.149702	0.494329	0.0926572	0.147203	0.0280823	0.174191	0.103763	3.61272	0.412564	0.00816653	0.0123084	0.013837	8.77099	0.169174	6.0551	1.81034	3.92128	0.150836	1.78578
				SD	1.56085	0.105758	0.00430509	0.0546057	0.099374	0.13888	0.0775495	0.016229	0.0614575	0.0013291	0.000742294	0.21693	0.0461148	3.44268	0.0785537	0.00783042	0.0129115	0.0150709	0.611401	0.0379841	1.17338	0.229103	0.716228	0.0416003	0.1295
				CV	109.045	119.195	75.8773	83.3523	95.0213	41.028	51.8027	3.28302	66.3278	0.902902	2.64328	124.536	44.4425	95.2932	19.0404	95.8842	104.9	108.918	6.97072	22.4527	19.3784	12.6553	18.2652	27.5799	7.25171
	Dicranales	Dicranaceae	Dicranum polysetum		0.820864	0.156262	0.0978929	1.40908	0.328466	0.337911	0.0585577	0.0463327	0.027128	n. d.	0.495034	0.0482636	0.0845896	2.07537	0.215137	n. d.	n. d.	0.361427	2.77569	0.416522	2.10268	1.0409	0.157094	0.36378	0.650649
					1.16426	0.150539	0.00230735	2.2438	0.250397	0.284614	0.00835425	0.716852	0.0134118	n. d.	0.377326	0.0114696	0.0668123	2.7923	0.184396	n. d.	n. d.	0.337227	3.9581	0.314604	3.16908	1.23284	0.333857	0.470893	0.528409
				average	0.992564	0.153401	0.0501001	1.82644	0.289431	0.311262	0.033456	0.381593	0.0202699	̶	0.43618	0.0298666	0.075701	2.43383	0.199766	̶	̶	0.349327	3.3669	0.365563	2.63588	1.13687	0.245475	0.417337	0.589529
				SD	0.242821	0.00404705	0.0675892	0.590235	0.0552036	0.0376864	0.0354992	0.474129	0.00969881	̶	0.0832325	0.0260173	0.0125705	0.506947	0.0217368	̶	̶	0.0171118	0.836092	0.0720666	0.754063	0.135725	0.12499	0.07574	0.0864367
				CV	24.464	2.63822	134.908	32.3162	19.0731	12.1076	106.107	124.25	47.8484	̶	19.0822	87.1115	16.6054	20.8291	10.8811	̶	̶	4.89849	24.8327	19.7139	28.6076	11.9385	50.9178	18.1484	14.662
	Dicranales	Dicranaceae	Dicranum sp.		1.9416	0.135609	0.0170383	0.0920973	0.491025	0.211245	1.65991	0.306443	0.145291	0.0810591	0.124723	0.126761	2.7426	3.55608	0.348719	0.0387077	0.0166252	0.473917	5.81714	1.65991	1.05673	0.989918	0.497789	0.663798	1.21502
					2.21727	0.139644	0.0222192	0.00651086	0.03047	0.91196	0.0963674	0.358572	0.131089	0.00359629	0.0179852	0.224912	1.99512	1.84814	0.468229	0.0027762	0.00359816	0.314773	5.16275	0.607136	1.97742	0.966311	0.625239	0.480393	1.20338
				average	2.07943	0.137627	0.0196288	0.0493041	0.260748	0.561603	0.87814	0.332507	0.13819	0.0423277	0.0713542	0.175836	2.36886	2.70211	0.408474	0.0207419	0.0101117	0.394345	5.48995	1.13352	1.51707	0.978115	0.561514	0.572095	1.2092
				SD	0.194931	0.00285344	0.00366344	0.0605187	0.325662	0.49548	1.10559	0.0368607	0.010042	0.0547745	0.0754752	0.0694028	0.528547	1.20769	0.0845066	0.0254074	0.00921152	0.112532	0.462727	0.744425	0.651024	0.0166925	0.0901206	0.129686	0.00823211
				CV	9.37425	2.07332	18.6636	122.746	124.895	88.2262	125.902	11.0857	7.26681	129.406	105.775	39.4701	22.3123	44.6945	20.6884	122.493	91.0977	28.5365	8.42862	65.6735	42.9132	1.7066	16.0496	22.6687	0.68079
	Bryales	Mniaceae	Pohlia nutans		1.03614	0.236167	0.0511256	0.0957309	0.266117	0.228241	0.314488	0.698694	0.170266	n. d.	0.00151098	0.581479	0.117922	33.5041	2.0037	0.0221814	0.0186418	0.0381951	12.4536	0.314488	6.32972	4.0338	2.32359	6.34866	3.46347
					1.03365	0.0807227	0.0499506	0.0114884	0.163965	0.242551	0.0331559	0.225663	0.0885501	n. d.	0.0179677	0.583897	0.0497375	31.5644	1.55747	0.0253997	0.0166563	0.0128017	10.2446	0.0497217	5.64367	3.19268	2.21254	5.06796	3.26378
				average	1.03489	0.158445	0.0505381	0.0536096	0.215041	0.235396	0.173822	0.462178	0.129408	̶	0.00973935	0.582688	0.0838296	32.5343	1.78058	0.0237906	0.017649	0.0254984	11.3491	0.182105	5.98669	3.61324	2.26807	5.70831	3.36363
				SD	0.00175882	0.109916	0.000830875	0.0595684	0.0722328	0.0101192	0.198932	0.334483	0.057782	̶	0.0116367	0.00170998	0.0482135	1.37156	0.315528	0.00227564	0.00140394	0.0179558	1.56201	0.187218	0.485111	0.594756	0.0785195	0.905588	0.141202
				CV	0.169952	69.3716	1.64406	111.115	33.5903	4.2988	114.446	72.371	44.651	̶	119.481	0.293465	57.5137	4.21574	17.7205	9.5653	7.95477	70.4195	13.7633	102.808	8.10316	16.4605	3.46196	15.8644	4.1979
	Bryales	Mniaceae	Rhizomnium punctatum		0.934207	0.128568	0.232805	0.130115	0.510709	1.61914	0.111562	1.17305	0.00364349	n. d.	1.60541	1.19055	0.078733	6.57973	3.99803	n. d.	n. d.	3.29567	33.2636	1.91576	1.13744	0.934231	1.47837	0.0846069	2.97308
					0.70956	0.257609	0.25326	0.272114	1.56678	1.19824	0	0.33919	0.0537031	n. d.	2.44946	1.14307	0.017689	6.46474	4.11241	n. d.	n. d.	2.85089	29.2321	1.94553	1.06343	1.00267	0.277361	0.123981	2.88575
				average	0.821884	0.193089	0.243033	0.201114	1.03874	1.40869	0.0557811	0.756118	0.0286733	̶	2.02744	1.16681	0.048211	6.52224	4.05522	̶	̶	3.07328	31.2479	1.93065	1.10043	0.968452	0.877866	0.104294	2.92942
				SD	0.158849	0.0912456	0.0144641	0.100408	0.746753	0.297617	0.0788864	0.589625	0.0353975	̶	0.596832	0.0335737	0.0431647	0.0813092	0.0808773	̶	̶	0.314511	2.85069	0.021047	0.0523354	0.0483951	0.849242	0.027842	0.0617534
				CV	19.3274	47.2558	5.95151	49.9259	71.8901	21.1272	141.421	77.9806	123.451	̶	29.4378	2.8774	89.5328	1.24665	1.9944	̶	̶	10.2337	9.12282	1.09015	4.75589	4.99717	96.7394	26.6956	2.10804
	Hypnales	Amblystegiaceae	Calliergon cordifolium		1.80276	0.385388	0.0224318	0.010433	0.125679	1.17348	0.232013	0.039406	1.72623	0.0245818	0.0160896	4.17721	0.112697	3.39383	1.29528	0.0158846	0.0173026	0.632138	28.2461	0.393738	2.52549	2.06567	2.49108	0.381692	2.26687
					2.10471	0.407454	0.258582	1.52432	0.453856	5.79232	0.899821	1.81254	0.0623424	n. d.	0.412112	2.21523	0.137496	8.09548	1.82928	n. d.	n. d.	4.32171	105.906	5.29387	3.6606	4.46988	1.42297	6.70592	30.8562
				average	1.95374	0.396421	0.140507	0.767374	0.289768	3.4829	0.565917	0.925973	0.894284	̶	0.214101	3.19622	0.125097	5.74466	1.56228	̶	̶	2.47692	67.0761	2.8438	3.09305	3.26777	1.95702	3.54381	16.5615
				SD	0.213513	0.015603	0.166984	1.07048	0.232056	3.26601	0.472212	1.2538	1.17654	̶	0.28003	1.38733	0.0175349	3.32457	0.377594	̶	̶	2.60892	54.914	3.46492	0.802643	1.70004	0.755264	4.47191	20.2157
				CV	10.9284	3.93596	118.844	139.499	80.0835	93.7727	83.4419	135.403	131.563	̶	130.794	43.4053	14.0171	57.8723	24.1694	̶	̶	105.329	81.8681	121.841	25.9499	52.0244	38.5925	126.189	122.064
	Hypnales	Amblystegiaceae	Calliergonella cuspidata		0.785367	0.122307	0.0191344	0.0260464	0.288281	1.12545	0.039586	0.0168919	0.0243963	n. d.	0.0105077	0.197328	0.185588	2.80699	0.270736	n. d.	n. d.	1.71521	35.5587	0.702576	4.78811	1.51347	0.252656	0.0397553	1.86759
					0.939105	0.204364	0.0113604	0.106425	0.0161641	1.35998	0.134319	0.144736	0.0317556	n. d.	0.0531226	1.01211	0.074611	6.01126	0.389778	n. d.	n. d.	2.33175	46.835	1.47725	8.6822	2.51761	0.246718	0.146418	3.99479
				average	0.862236	0.163336	0.0152474	0.0662358	0.152223	1.24271	0.0869525	0.0808137	0.028076	̶	0.0318152	0.604721	0.130099	4.40912	0.330257	̶	̶	2.02348	41.1968	1.08991	6.73515	2.01554	0.249687	0.0930864	2.93119
				SD	0.108709	0.058023	0.00549701	0.0568364	0.192416	0.165835	0.0669864	0.0903992	0.00520379	̶	0.0301333	0.576141	0.0784725	2.26576	0.0841751	̶	̶	0.435955	7.97355	0.547779	2.75354	0.710036	0.00419915	0.0754216	1.50416
				CV	12.6078	35.5237	36.0521	85.8092	126.404	13.3446	77.0379	111.861	18.5347	̶	94.7136	95.2739	60.3173	51.3879	25.4878	̶	̶	21.5448	19.3548	50.2589	40.883	35.2281	1.68177	81.0232	51.3156
	Hypnales	Amblystegiaceae	Cratoneuron commutatum		0.326167	0.0826145	0.0364409	0.00984207	0.0761684	0.50846	0.0234455	0.355683	0.088214	n. d.	0.0139705	0.232518	0.140682	0.481159	0.711388	0.00438156	0.00597497	0.0029868	4.83478	0.353001	0.376154	1.15354	0.440498	0.0183772	0.64643
					0.185576	0.105817	0.0335761	0.0820739	0.0185829	0.466959	0.234423	0.0179546	0.000572454	n. d.	0.00881293	0.232735	0.117198	0.578405	0.757206	0.00193003	0.00440734	0.0141631	5.0512	0.234423	0.348648	1.19541	0.598304	0.0149761	0.998019
				average	0.255872	0.0942155	0.0350085	0.045958	0.0473756	0.48771	0.128934	0.186819	0.0443932	̶	0.0113917	0.232627	0.12894	0.529782	0.734297	0.00315579	0.00519115	0.00857494	4.94299	0.293712	0.362401	1.17447	0.519401	0.0166766	0.822224
				SD	0.0994125	0.0164063	0.00202575	0.0510756	0.0407191	0.0293462	0.149184	0.23881	0.0619719	̶	0.00364695	0.00015284	0.0166059	0.0687628	0.0323984	0.00173349	0.00110849	0.00790282	0.153033	0.0838469	0.0194493	0.0296017	0.111586	0.00240493	0.24861
				CV	38.8525	17.4136	5.78646	111.135	85.9494	6.01715	115.705	127.83	139.598	̶	32.0141	0.065702	12.8788	12.9795	4.41217	54.9304	21.3534	92.1619	3.09596	28.5473	5.3668	2.52042	21.4835	14.4209	30.2363
	Bryales	Aulacomniaceae	Aulacomnium palustre		0.544166	0.178408	0.0390149	0.0700382	0.568637	3.5436	0.163713	1.01836	0.0146583	n. d.	0.0936093	2.61033	0.0735056	8.29585	1.00848	n. d.	n. d.	3.29205	72.1844	0.691654	1.55895	2.85235	2.43564	0.810973	19.1176
					1.13253	0.156276	0.0311194	0.171832	0.672086	3.91255	0.00811267	0.537044	0.028258	n. d.	0.16985	4.56854	0.178257	13.0235	1.3093	n. d.	n. d.	5.09588	95.4317	0.899485	2.3628	4.04756	2.70896	0.45183	27.8555
				average	0.838345	0.167342	0.0350671	0.120935	0.620361	3.72807	0.0859128	0.7777	0.0214582	̶	0.13173	3.58943	0.125881	10.6597	1.15889	̶	̶	4.19397	83.8081	0.795569	1.96087	3.44996	2.5723	0.631402	23.4866
				SD	0.416033	0.0156493	0.00558298	0.0719789	0.07315	0.260887	0.110026	0.340339	0.00961639	̶	0.0539105	1.38466	0.0740707	3.34293	0.212715	̶	̶	1.2755	16.4383	0.146959	0.568404	0.845139	0.193267	0.253952	6.17858
				CV	49.6255	9.35171	15.9208	59.5187	11.7915	6.99792	128.067	43.7622	44.8146	̶	40.925	38.5761	58.8416	31.3606	18.3551	̶	̶	30.4128	19.6142	18.4721	28.9873	24.4971	7.51339	40.2204	26.3069
	Hypnales	Brachytheciaceae	Brachythecium rivulare		0.917431	0.242509	0.0284761	0.145881	3.22564	1.71248	1.34644	0.0994155	0.00417244	n. d.	0.089566	14.9066	0.0480924	10.0396	0.594702	n. d.	n. d.	1.08497	23.4757	0.0480924	2.83662	0.932964	0.97525	0.046457	1.92115
					1.09483	0.569243	0.125748	0.0711999	3.52038	2.14497	1.33052	0.501793	0.0546184	n. d.	0.0289635	18.2878	0.147792	11.7775	0.939501	n. d.	n. d.	1.41414	33.3405	0.0739316	3.81935	1.61649	0.494279	0.039129	3.01929
				average	1.00613	0.405876	0.0771122	0.108541	3.37301	1.92873	1.33848	0.300604	0.0293954	̶	0.0592648	16.5972	0.097942	10.9086	0.767101	̶	̶	1.24955	28.4081	0.061012	3.32799	1.27473	0.734764	0.042793	2.47022
				SD	0.125439	0.231036	0.0687818	0.0528076	0.208408	0.305818	0.0112554	0.284524	0.0356707	̶	0.0428525	2.39086	0.070498	1.2289	0.24381	̶	̶	0.232758	6.97543	0.0182711	0.694889	0.483327	0.340098	0.00518164	0.776498
				CV	12.4675	56.9228	89.197	48.6524	6.17871	15.856	0.84091	94.6507	121.348	̶	72.3068	14.4052	71.9793	11.2655	31.7832	̶	̶	18.6274	24.5544	29.9466	20.8802	37.9161	46.2867	12.1086	31.4344
	Hypnales	Brachytheciaceae	Isothecium alopecuroides		0.710015	0.0755978	0.0356187	0.013624	0.0129729	1.24864	0.109282	0.320505	0.00419168	n. d.	0.00540506	1.42339	0.0252161	4.63361	0.146707	n. d.	n. d.	0.529676	25.2492	0.0462481	2.28215	0.278187	0.380126	0.207581	0.817602
					0.903556	0.135694	0.0567792	0.00316429	0.0130283	1.16858	0.0508133	0.120456	0.0355286	n. d.	0.152995	0.326396	0.0762369	3.56792	0.217554	n. d.	n. d.	0.543792	22.1514	0.0508456	1.98175	0.239702	0.426111	0.0901059	0.618536
				average	0.806785	0.105646	0.046199	0.00839415	0.0130006	1.20861	0.0800478	0.220481	0.0198601	̶	0.0791999	0.874894	0.0507265	4.10077	0.18213	̶	̶	0.536734	23.7003	0.0485468	2.13195	0.258944	0.403118	0.148844	0.718069
				SD	0.136854	0.0424945	0.0149627	0.00739614	3.91387e-05	0.0566085	0.0413437	0.141456	0.0221585	̶	0.104362	0.775693	0.0360771	0.753552	0.0500963	̶	̶	0.00998085	2.1905	0.00325092	0.212419	0.0272132	0.0325167	0.0830675	0.140761
				CV	16.9629	40.2235	32.3876	88.1106	0.301052	4.68377	51.6488	64.1582	111.573	̶	131.77	88.6614	71.1209	18.3759	27.5057	̶	̶	1.85955	9.24251	6.69645	9.96358	10.5093	8.0663	55.8086	19.6026
	Hypnales	Climaciaceae	Climacium dendroides		1.30006	0.301303	0.0553102	0.0726924	0.187319	1.06649	0.525571	0.346419	0.00194076	n. d.	0.0266947	0.570762	0.189733	9.76977	0.746721	n. d.	n. d.	0.896587	13.0205	0.647187	5.1661	1.72283	1.14915	0.0707653	3.01985
					1.21317	0.302238	0.0438644	0.103842	0.282355	0.568425	0.344361	0.382694	0.00195009	n. d.	0.0511725	0.0724378	0.162081	8.82625	0.684665	n. d.	n. d.	1.10273	13.8512	0.729435	5.40082	2.101	1.14915	0.0426801	2.6558
				average	1.25662	0.301771	0.0495873	0.0882672	0.234837	0.817456	0.434966	0.364557	0.00194543	̶	0.0389336	0.3216	0.175907	9.29801	0.715693	̶	̶	0.99966	13.4358	0.688311	5.28346	1.91191	1.14915	0.0567227	2.83783
				SD	0.0614456	0.000661177	0.00809336	0.022026	0.0672007	0.352183	0.128135	0.0256505	6.59309e-06	̶	0.0173084	0.352368	0.0195526	0.667167	0.0438806	̶	̶	0.145767	0.587413	0.0581584	0.165972	0.267408	5.4336e-06	0.0198592	0.257424
				CV	4.88977	0.219099	16.3214	24.9538	28.6159	43.0829	29.4586	7.03609	0.338902	̶	44.4562	109.567	11.1153	7.17537	6.13121	̶	̶	14.5817	4.37199	8.44944	3.14135	13.9864	0.000472836	35.0111	9.07118
	Hypnales	Hylocomiceae	Hylocomium splendens		0.57595	0.194229	0.0352828	0.17775	0.0234851	3.88991	0.215294	0.26907	0.0569157	n. d.	0.0175587	1.60628	0.113287	2.51555	0.157325	n. d.	n. d.	0.445399	35.4572	0.672251	4.3234	1.20254	0.500899	0.0351772	1.67638
					0.371936	0.053916	0.042446	0.0646903	0.25793	3.34219	0.23005	0.160278	0.00623191	n. d.	0.0111527	0.927392	0.0135308	2.32788	0.274292	n. d.	n. d.	0.527326	31.1945	1.12977	3.92404	0.998369	0.650446	0.099569	1.8955
				average	0.473943	0.124073	0.0388644	0.12122	0.140707	3.61605	0.222672	0.214674	0.0315738	̶	0.0143557	1.26684	0.0634091	2.42171	0.215808	̶	̶	0.486363	33.3258	0.901013	4.12372	1.10045	0.575672	0.0673731	1.78594
				SD	0.14426	0.0992163	0.00506518	0.0799451	0.165777	0.387303	0.010434	0.0769275	0.0358389	̶	0.00452974	0.480048	0.0705385	0.132706	0.0827079	̶	̶	0.0579306	3.01414	0.323517	0.282391	0.144371	0.105746	0.0455319	0.15494
				CV	30.4382	79.9664	13.033	65.9504	117.817	10.7107	4.68581	35.8346	113.508	̶	31.5536	37.8934	111.243	5.47982	38.3247	̶	̶	11.911	9.04445	35.906	6.84795	13.1192	18.3691	67.5817	8.67558
	Hypnales	Hylocomiaceae	Pleurozium schreberi		0.656396	0.0536817	0.00456033	0.0512494	0.014169	1.25772	0.235807	0.387365	0.0699844	n. d.	0.0195902	0.442787	0.165382	4.18955	0.26763	n. d.	n. d.	0.312515	26.4378	2.41406	4.28676	1.28777	0.14443	0.0562579	2.33341
					0.479882	0.031919	0.0106273	0.00623445	0.0912226	1.43356	0.267016	0.68441	0.0427726	n. d.	0.041762	1.11301	0.120166	3.85265	0.269756	n. d.	n. d.	0.516166	27.7234	2.26969	4.03127	0.952962	0.0343013	0.0428907	2.16083
				average	0.568139	0.0428004	0.0075938	0.0287419	0.0526958	1.34564	0.251412	0.535887	0.0563785	̶	0.0306761	0.7779	0.142774	4.0211	0.268693	̶	̶	0.414341	27.0806	2.34188	4.15902	1.12037	0.0893659	0.0495743	2.24712
				SD	0.124814	0.0153886	0.00428997	0.0318304	0.0544851	0.124335	0.0220686	0.210043	0.0192417	̶	0.0156778	0.473922	0.031973	0.238227	0.0015029	̶	̶	0.144003	0.909049	0.102087	0.18066	0.236748	0.0778731	0.00945206	0.122034
				CV	21.969	35.9543	56.493	110.745	103.396	9.23981	8.77786	39.1953	34.1295	̶	51.1076	60.9233	22.3941	5.92443	0.559338	̶	̶	34.7548	3.35682	4.3592	4.34382	21.1312	87.1396	19.0665	5.43068
	Hypnales	Plagiotheciaceae	Plagiothecium curvifolium		0.548082	0.0858623	0.143752	0.596908	0.402453	1.43044	0.166765	1.31175	0.0634169	n. d.	0.201213	0.809899	0.197967	4.49545	0.364451	n. d.	n. d.	0.832361	32.5919	1.22953	4.71398	0.789253	0.910092	0.315604	1.69569
					0.601098	0.255816	0.018637	0.231521	0.197694	1.81584	0.76242	0.648818	0.0276219	n. d.	0.0108477	0.101667	0.156431	5.95526	0.911765	n. d.	n. d.	1.81244	32.6513	1.91468	6.35358	1.69772	1.47742	0.520643	5.36357
				average	0.57459	0.170839	0.0811946	0.414214	0.300073	1.62314	0.464593	0.980282	0.0455194	̶	0.10603	0.455783	0.177199	5.22535	0.638108	̶	̶	1.3224	32.6216	1.5721	5.53378	1.24348	1.19376	0.418124	3.52963
				SD	0.0374885	0.120176	0.0884698	0.258368	0.144786	0.27252	0.421192	0.468762	0.0253109	̶	0.134608	0.500796	0.0293701	1.03225	0.38701	̶	̶	0.693019	0.0420291	0.484476	1.15937	0.64238	0.401163	0.144985	2.59358
				CV	6.5244	70.3443	108.96	62.3755	48.2504	16.7896	90.6583	47.8191	55.6047	̶	126.953	109.876	16.5746	19.7546	60.6496	̶	̶	52.4062	0.128838	30.8171	20.9508	51.6597	33.6051	34.6751	73.4804
