# Supplementary material for: Phytohormone Profiling across the Bryophytes
Source: PLoS One. 2015 May 14;10(5):e0125411. doi: 10.1371/journal.pone.0125411 (PMC4431756; doi:10.1371/journal.pone.0125411)
Supplement: S4 Table — Mean values of two independent measurements are shown including standard deviation (SD) of the means and coefficient of variance (CV). (XLSX) [file pone.0125411.s004.xlsx]

## Sheet: List1
Division	Order	Family	Species		IAA	OxIAA	IAA-GE	OxIAA-GE	IAA-Asp	IAA-GLU	IAN	IAM
MARCHANTIOPHYTA (Liverworts)	Pelliales	Pelliaceae	Pellia endiviifolia		78.3246	142.069	0.0697319	10.6658	5.13966	4.53274	n. d.	125.824
					76.5929	114.858	0.564722	7.84038	4.32931	4.16164	n. d.	123.877
				average	77.4588	128.463	0.317227	9.2531	4.73448	4.34719	̶	124.85
				SD	1.22454	19.2409	0.350011	1.99789	0.573001	0.262407	̶	1.37712
				CV	1.58089	14.9777	110.334	21.5916	12.1027	6.03624	̶	1.10302
	Jungermaniales	Lepidoziaceae	Lepidozia reptans		23.7753	61.0757	32.9508	2.33219	7.24545	n. d.	0.169077	n. d.
					20.6535	57.8077	37.2819	0.807819	7.6617	n. d.	2.63711	n. d.
				average	22.2144	59.4417	35.1163	1.57001	7.45357	̶	1.4031	̶
				SD	2.20744	2.31082	3.0626	1.07789	0.294336	̶	1.74517	̶
				CV	9.93696	3.88754	8.72129	68.6554	3.94893	̶	124.38	̶
	Jungermanniales	Lophocoleaceae	Chiloscyphus profundus		29.1802	41.8746	0.827632	4.50605	3.35594	15.261		1.74727
	Jungermanniales	Scapaniaceae	Diplophyllum taxifolium		19.6038	22.5912	n. d.	3.38537	11.7192	10.5099	6.41878	n. d.
					21.6927	19.4229	n. d.	2.21879	16.1905	13.6835	4.32297	n. d.
				average	20.6482	21.007	̶	2.80208	13.9549	12.0967	5.37088	̶
				SD	1.47705	2.24033	̶	0.824891	3.16169	2.24407	1.48196	̶
				CV	7.1534	10.6647	̶	29.4385	22.6566	18.5511	27.5926	̶
	Jungermanniales	Lophoziaceae	Lophozia lycopodioides		19.9687	32.0345	n. d.	0.872003	0.77479	0.116239	1.43277	n. d.
					17.8678	27.5888	n. d.	1.7751	0.345047	0.340166	0.729352	n. d.
				average	18.9182	29.8116	̶	1.32355	0.559918	0.228203	1.08106	̶
				SD	1.48562	3.14357	̶	0.638589	0.303874	0.15834	0.497392	̶
				CV	7.85282	10.5448	̶	48.248	54.2711	69.3858	46.0096	̶
	Porellales	Porellaceae	Porella platyphylla		74.3993	166.663	1.79084	0.706967	48.7834	39.9577	n. d.	0.235605
					64.0853	167.561	0.0735149	0.588166	32.1075	39.9104	n. d.	10.9524
				average	69.2423	167.112	0.932178	0.647566	40.4455	39.9341	n. d.	5.59399
				SD	7.29306	0.634864	1.21433	0.084005	11.7917	0.0334215	n. d.	7.5779
				CV	10.5327	0.379904	130.268	12.9724	29.1545	0.0836917	n. d.	135.465
BRYOPHYTA (Mosses)	Sphagnales	Sphagnaceae	Sphagnum compactum		5.43954	5.53638	n. d.	0.823702	0.00508566	0.00152504	0.284126	n. d.
					5.3048	4.97159	n. d.	0.12438	0.0414601	0.00829532	0.62091	n. d.
				average	5.37217	5.25399	̶	0.474041	0.0232729	0.00491018	0.452518	̶
				SD	0.0952742	0.399363	̶	0.494495	0.0257206	0.00478731	0.238142	̶
				CV	1.77348	7.60115	̶	104.315	110.518	97.4976	52.6261	̶
	Sphagnales	Sphagnaceae	Sphagnum sp.		4.86851	5.32313	0.0173019	0.458555	0.103778	0.51903	n. d.	0.294052
					4.72185	7.83113	1.2983	0.0259744	0.0865534	0.449978	n. d.	2.07723
				average	4.79518	6.57713	0.657802	0.242265	0.0951659	0.484504	n. d.	1.18564
				SD	0.103702	1.77342	0.905803	0.305881	0.0121798	0.0488274	n. d.	1.26089
				CV	2.16263	26.9635	137.702	126.259	12.7985	10.0778	n. d.	106.347
	Tetraphidales	Tetraphidaceae	Tetraphis pellucida		16.7723	47.7059	1.16025	8.92274	2.68192	n. d.	0.708859	n. d.
					17.2348	35.272	0.369094	3.03159	2.67225	n. d.	0.709777	n. d.
				average	17.0035	41.489	0.764671	5.97717	2.67708	n. d.	0.709318	̶
				SD	0.327062	8.7921	0.55943	4.16567	0.00683795	n. d.	0.000649245	̶
				CV	1.92349	21.1914	73.1596	69.6931	0.255426	n. d.	0.0915309	̶
	Polytrichales	Polytrichaceae	Atrichum undulatum		30.1997	82.7583	0.40404	2.11266	4.19345	n. d.	0.798903	n. d.
					22.3845	51.0449	0.161929	0.153148	3.07567	n. d.	0.254306	n. d.
				average	26.2921	66.9016	0.282985	1.13291	3.63456	̶	0.526605	̶
				SD	5.52622	22.4247	0.171199	1.38559	0.790386	̶	0.385088	̶
				CV	21.0185	33.5189	60.4975	122.304	21.7464	̶	73.1266	̶
	Polytrichales	Polytrichaceae	Pogonatum urnigerum		13.3458	86.0131	n. d.	21.6447	0.0681716	0.788326	0.224027	n. d.
					16.2011	86.0528	n. d.	16.7659	0.143148	0.773339	0.627503	n. d.
				average	14.7734	86.0329	̶	19.2053	0.10566	0.780832	0.425765	̶
				SD	2.019	0.0281074	̶	3.44982	0.0530164	0.0105974	0.285301	̶
				CV	13.6664	0.0326706	̶	17.9628	50.1765	1.35719	67.0089	̶
	Polytrichales	Polytrichaceae	Polytrichastrum longisetum		10.6156	107.449	n. d.	27.226	1.6522	0.81244	0.061395	n. d.
					7.48746	89.9449	n. d.	18.8995	1.32221	0.530999	0.452686	n. d.
				average	9.05151	98.697	̶	23.0627	1.48721	0.671719	0.257041	̶
				SD	2.2119	12.3774	̶	5.88773	0.233338	0.199009	0.276685	̶
				CV	24.4368	12.5408	̶	25.5292	15.6897	29.6267	107.642	̶
	Polytrichales	Polytrichaceae	Polytrichum commune		14.751	791.43	2.09575	0.398548	6.20653	24.9247	n. d.	0.945409
					17.958	779.902	2.78739	3.19644	6.42962	30.4499	n. d.	1.4929
				average	16.3545	785.666	2.44157	1.79749	6.31807	27.6873	n. d.	1.21915
				SD	2.26771	8.15131	0.489063	1.97841	0.15775	3.90685	n. d.	0.387132
				CV	13.8659	1.0375	20.0307	110.065	2.49681	14.1106	n. d.	31.7542
	Polytrichales	Polytrichaceae	Polytrichum strictum		13.5104	68.5915	n. d.	1.95339	0.149666	0.508716	0.711822	n. d.
					9.75367	66.8331	n. d.	0.933053	0.395679	0.271672	0.134213	n. d.
				average	11.632	67.7123	̶	1.44322	0.272672	0.390194	0.423018	̶
				SD	2.65642	1.24336	̶	0.721486	0.173957	0.167615	0.408431	̶
				CV	22.8371	1.83625	̶	49.9914	63.797	42.9569	96.5518	̶
	Dicranales	Dicranaceae	Cynodontium polycarpon		43.9858	43.1818	n. d.	0.677213	0.571794	0.541822	1.23666	n. d.
					38.2384	35.9853	n. d.	1.56273	0.677434	0.0416928	0.799462	n. d.
				average	41.1121	39.5836	̶	1.11997	0.624614	0.291757	1.01806	̶
				SD	4.06404	5.08869	̶	0.626158	0.0746988	0.353645	0.309143	̶
				CV	9.88528	12.8555	̶	55.9083	11.9592	121.212	30.3659	̶
	Dicranales	Dicranaceae	Dicranum fuscescens		13.1248	20.8541	n. d.	0.609799	0.338728	0.142286	2.7282	n. d.
					18.7839	14.6694	n. d.	2.3646	0.0328377	0.330026	2.4282	n. d.
				average	15.9544	17.7617	̶	1.4872	0.185783	0.236156	2.5782	̶
				SD	4.00159	4.3732	̶	1.24083	0.216297	0.132752	0.212133	̶
				CV	25.0815	24.6215	̶	83.4341	116.425	56.2136	8.22793	̶
	Dicranales	Dicranaceae	Dicranum polysetum		11.7744	24.9827	0.192671	0.289553	1.48378	n. d.	0.146602	n. d.
					16.2696	32.4377	0.0420623	0.891078	1.56677	n. d.	0.319692	n. d.
				average	14.022	28.7102	0.117367	0.590316	1.52527	n. d.	0.233147	̶
				SD	3.17859	5.27155	0.106497	0.425342	0.0586799	n. d.	0.122393	̶
				CV	22.6687	18.3612	90.7384	72.0534	3.84717	n. d.	52.496	̶
	Dicranales	Dicranaceae	Dicranum sp.		25.4537	138.479	n. d.	0.487483	0.0494477	0.110208	0.836293	n. d.
					25.981	167.416	n. d.	0.415207	0.124584	0.124187	0.818979	n. d.
				average	25.7174	152.947	̶	0.451345	0.0870159	0.117198	0.827636	̶
				SD	0.37283	20.4614	̶	0.0511065	0.0531294	0.00988445	0.0122432	̶
				CV	1.44972	13.3781	̶	11.3232	61.0571	8.434	1.47929	̶
	Bryales	Mniaceae	Pohlia nutans		34.7583	35.4741	0.407196	5.81404	5.9981	7.62855	n. d.	5.86747
					25.1556	34.3423	1.31599	1.9048	3.89835	5.29641	n. d.	2.55945
				average	29.9569	34.9082	0.861593	3.85942	4.94822	6.46248	n. d.	4.21346
				SD	6.7902	0.800351	0.642614	2.76425	1.48475	1.64907	n. d.	2.33912
				CV	22.6665	2.29273	74.5844	71.6235	30.0057	25.5176	n. d.	55.5155
	Bryales	Mniaceae	Rhizomnium punctatum		85.1601	57.5261	0.350398	0.324636	0.750866	n. d.	1.23225	n. d.
					119.425	61.4768	0.387415	0.189899	0	n. d.	0.435371	n. d.
				average	102.292	59.5014	0.368907	0.257267	0.375433	n. d.	0.833811	̶
				SD	24.2287	2.79363	0.026175	0.0952736	0.530942	n. d.	0.56348	̶
				CV	23.6857	4.69507	7.09528	37.0329	141.421	n. d.	67.5788	̶
	Hypnales	Amblystegiaceae	Calliergon cordifolium		29.6808	101.918	n. d.	0.451979	2.79586	0.304287	0.735777	n. d.
					20.0981	92.2853	0.629063	0.604483	11.3186	n. d.	0.61705	n. d.
				average	24.8895	97.1015	0.629063	0.528231	7.05721	n. d.	0.676413	̶
				SD	6.77601	6.81102	̶	0.107837	6.02646	n. d.	0.0839524	̶
				CV	27.2244	7.01433	̶	20.4147	85.3944	n. d.	12.4114	̶
	Hypnales	Amblystegiaceae	Calliergonella cuspidata		10.0141	71.2118	0.0499247	0.526673	2.58734	n. d.	0.0426417	n. d.
					20.2725	108.713	0.129036	0.15712	4.94725	n. d.	0.0838464	n. d.
				average	15.1433	89.9626	0.0894804	0.341896	3.76729	n. d.	0.063244	̶
				SD	7.25382	26.5175	0.0559402	0.261313	1.66871	n. d.	0.0291361	̶
				CV	47.9011	29.4762	62.5167	76.4306	44.2947	n. d.	46.0693	̶
	Hypnales	Amblystegiaceae	Cratoneuron commutatum		18.6433	109.152	0.00700022	0.038522	0.423742	0.441262	n. d.	0.567385
					18.6094	109.926	0.0063488	0.165213	0.743155	0.454184	n. d.	1.32721
				average	18.6264	109.539	0.00667451	0.101868	0.583449	0.447723	̶	0.947297
				SD	0.0239499	0.547148	0.000460625	0.0895844	0.225859	0.00913721	̶	0.537276
				CV	0.128581	0.4995	6.90126	87.9419	38.7111	2.04082	̶	56.7167
	Bryales	Aulacomniaceae	Aulacomnium palustre		38.4371	1633.5	0.18613	1.10956	1.26817	n. d.	0.0992733	n. d.
					50.2556	2029.06	0.202471	2.29613	2.03471	n. d.	0.224672	n. d.
				average	44.3464	1831.28	0.194301	1.70285	1.65144	̶	0.161973	̶
				SD	8.35691	279.706	0.0115546	0.839037	0.542031	̶	0.0886705	̶
				CV	18.8446	15.2738	5.94678	49.2726	32.8217	̶	54.7441	̶
	Hypnales	Brachytheciaceae	Brachythecium rivulare		33.5813	55.7825	0.60197	0.112817	2.00645	n. d.	0.334487	n. d.
					47.6059	59.5758	1.0038	0.201801	5.57546	n. d.	0.401113	n. d.
				average	40.5936	57.6791	0.802885	0.157309	3.79095	̶	0.3678	̶
				SD	9.91683	2.68229	0.284137	0.062921	2.52367	̶	0.0471121	̶
				CV	24.4295	4.65037	35.3895	39.9983	66.5709	̶	12.8092	̶
	Hypnales	Brachytheciaceae	Isothecium alopecuroides		25.8812	83.8786	0.154149	0.216013	0.351015	n. d.	0.0945869	n. d.
					21.626	70.3651	0.0772187	0.345303	0.146726	n. d.	0.217408	n. d.
				average	23.7536	77.1219	0.115684	0.280658	0.248871	̶	0.155998	̶
				SD	3.0089	9.55547	0.0543981	0.0914222	0.144454	̶	0.0868478	̶
				CV	12.6671	12.3901	47.023	32.5742	58.044	̶	55.6725	̶
	Hypnales	Climaciaceae	Climacium dendroides		17.781	37.7899	0.251429	0.356258	0.17469	n. d.	0.154867	n. d.
					19.4011	37.7423	0.145898	0.872468	0.0530395	n. d.	0.470777	n. d.
				average	18.591	37.7661	0.198663	0.614363	0.113865	̶	0.312822	̶
				SD	1.14564	0.0336315	0.0746212	0.365015	0.0860202	̶	0.223382	̶
				CV	6.16232	0.0890522	37.5616	59.4137	75.5458	̶	71.4086	̶
	Hypnales	Hylocomiceae	Hylocomium splendens		10.2357	92.5478	0.0499028	0.94626	0.149708	n. d.	0.715944	n. d.
					10.4951	99.1407	0.561967	0.703852	0.0498206	n. d.	0.0303416	n. d.
				average	10.3654	95.8443	0.305935	0.825056	0.0997645	̶	0.373143	̶
				SD	0.183415	4.66191	0.362084	0.171408	0.0706314	̶	0.484794	̶
				CV	1.7695	4.86404	118.353	20.7754	70.7981	̶	129.922	̶
	Hypnales	Hylocomiaceae	Pleurozium schreberi		16.0195	111.147	0.0213424	1.2602	0.128054	n. d.	0.598153	n. d.
					14.5711	114.701	0.862058	0.264189	0.287374	n. d.	1.09064	n. d.
				average	15.2953	112.924	0.4417	0.762195	0.207714	̶	0.844396	̶
				SD	1.02417	2.51302	0.594476	0.704288	0.112656	̶	0.348241	̶
				CV	6.69598	2.22541	134.588	92.4025	54.2363	̶	41.2414	̶
	Hypnales	Plagiotheciaceae	Plagiothecium curvifolium		46.0529	75.5996	0.539216	0.686949	38.271	n. d.	0.114996	n. d.
					30.3786	46.4391	0.89851	0.137693	26.8063	n. d.	0.353477	n. d.
				average	38.2157	61.0193	0.718863	0.412321	32.5387	̶	0.234237	̶
				SD	11.0834	20.6196	0.254059	0.388383	8.10681	̶	0.168631	̶
				CV	29.0022	33.7919	35.3418	94.1942	24.9144	̶	71.9918	̶
