# Supplementary material for: Phytohormone Profiling across the Bryophytes
Source: PLoS One. 2015 May 14;10(5):e0125411. doi: 10.1371/journal.pone.0125411 (PMC4431756; doi:10.1371/journal.pone.0125411)
Supplement: S5 Table — Mean values of two independent measurements are shown including standard deviation (SD) of the means and coefficient of variance (CV). (XLSX) [file pone.0125411.s005.xlsx]

## Sheet: List1
Division	Order	Family	Species		ABA	DPA	PA	ABA-GE	neoPA	9OH-ABA	SA	JA	JA-ILE
MARCHANTIOPHYTA (Liverworts)	Pelliales	Pelliaceae	Pellia endiviifolia		9.70616	3.20335	1.53637	9.59719	0.0973952	0.290605	119.044	7.52162	0.0393546
					10.0754	5.82568	1.80908	11.64	0.132822	0.309104	112.011	7.82048	0.057208
				average	9.89078	4.51452	1.67272	10.6186	0.115109	0.299855	115.528	7.67105	0.0482813
				SD	0.261097	1.85427	0.192837	1.44449	0.0250506	0.0130813	4.97305	0.211328	0.0126242
				CV	2.63981	41.0734	11.5283	13.6034	21.7626	4.36255	4.30464	2.75488	26.1473
	Jungermaniales	Lepidoziaceae	Lepidozia reptans		72.5878	1363.68	2.93977	53.737	1.07651	0.492324	227.228	7.0916	7.35852
					87.2797	1362.96	7.12887	50.7679	2.44557	3.23451	198.563	5.00443	6.9799
				average	79.9338	1363.32	5.03432	52.2525	1.76104	1.86342	212.895	6.04801	7.16921
				SD	10.3888	0.514493	2.96214	2.09947	0.968074	1.93902	20.2692	1.47585	0.267724
				CV	12.9968	0.0377382	58.8389	4.01793	54.9718	104.057	9.52076	24.4022	3.73436
	Jungermanniales	Lophocoleaceae	Chiloscyphus profundus		41.9838	321.936	12.8843	52.9742	21.1037	16.6053	410.634	3.85157	3.7008
	Jungermanniales	Scapaniaceae	Diplophyllum taxifolium		12.6676	3.32784	7.79191	53.1743	1.57887	0.696532	116.597	5.86977	2.27451
					10.0003	42.6465	2.0291	112.9	2.22746	1.90579	109.236	3.91667	2.60847
				average	11.3339	22.9872	4.91051	83.0373	1.90316	1.30116	112.917	4.89322	2.44149
				SD	1.8861	27.8025	4.07492	42.2326	0.458621	0.855071	5.20507	1.38106	0.236142
				CV	16.6412	120.948	82.9837	50.8598	24.0979	65.7161	4.60967	28.2239	9.67207
	Jungermanniales	Lophoziaceae	Lophozia lycopodioides		24.9855	20.9888	3.2706	19.2878	1.55338	3.61525	214.256	4.40104	2.24087
					24.0009	33.808	2.4538	29.4358	1.68517	1.54021	205.275	4.41405	2.42177
				average	24.4932	27.3984	2.8622	24.3618	1.61928	2.57773	209.766	4.40755	2.33132
				SD	0.696202	9.06454	0.577566	7.17568	0.0931892	1.46728	6.35033	0.00919842	0.127918
				CV	2.84243	33.0842	20.1791	29.4546	5.755	56.9213	3.02734	0.208697	5.48693
	Porellales	Porellaceae	Porella platyphylla		129.65	128.319	10.9774	55.9103	0.354951	2.77674	421.528	11.1875	2.26751
					112.367	70.0824	8.31601	36.3145	0.868203	2.09278	368.047	9.21065	2.31013
				average	121.008	99.2006	9.64673	46.1124	0.611577	2.43476	394.787	10.1991	2.28882
				SD	12.2211	41.1794	1.88193	13.8563	0.362923	0.483635	37.8165	1.39788	0.0301317
				CV	10.0994	41.5112	19.5084	30.0491	59.3422	19.8638	9.57896	13.7059	1.31648
BRYOPHYTA (Mosses)	Sphagnales	Sphagnaceae	Sphagnum compactum		1.06923	5.17957	0.0313186	2.31057	0.0103173	0.0791466	527.05	3.63362	0.0747864
					0.97883	7.02576	0.210513	2.79027	0.0106282	0.46339	141.878	3.9191	0.0941093
				average	1.02403	6.10266	0.120916	2.55042	0.0104727	0.271269	334.464	3.77636	0.0844478
				SD	0.0639251	1.30545	0.12671	0.339201	0.000219826	0.271701	272.358	0.201861	0.0136633
				CV	6.24249	21.3916	104.792	13.2998	2.09904	100.16	81.4312	5.34537	16.1796
	Sphagnales	Sphagnaceae	Sphagnum sp.		6.27114	38.983	0.71683	2.75735	1.3191	4.15825	66.9517	1.50822	0.105511
					6.5123	25.2861	0.278138	1.32995	1.41505	3.65185	63.6012	0.889397	0.0519222
				average	6.39172	32.1346	0.497484	2.04365	1.36708	3.90505	65.2765	1.19881	0.0787167
				SD	0.170529	9.68518	0.310202	1.00932	0.0678476	0.358081	2.36915	0.437577	0.0378931
				CV	2.66797	30.1394	62.3542	49.3882	4.96297	9.16968	3.62941	36.5009	48.1387
	Tetraphidales	Tetraphidaceae	Tetraphis pellucida		64.9396	71.4641	43.6886	12.7121	3.79644	7.24077	143.775	20.5938	3.44432
					92.2781	69.4323	53.1812	11.2747	0.0831498	9.11573	166.156	38.9039	5.13405
				average	78.6088	70.4482	48.4349	11.9934	1.9398	8.17825	154.965	29.7489	4.28918
				SD	19.3313	1.4367	6.71225	1.01642	2.62569	1.32579	15.8257	12.9472	1.19482
				CV	24.5917	2.03937	13.8583	8.47481	135.359	16.2112	10.2124	43.5216	27.8565
	Polytrichales	Polytrichaceae	Atrichum undulatum		31.6501	119.254	3.98671	42.6095	0.739589	11.6304	439.623	4.54623	1.34242
					23.5411	57.0085	3.5555	34.339	1.28747	7.10828	429.943	3.25772	0.686622
				average	27.5956	88.1313	3.7711	38.4742	1.01353	9.36935	434.783	3.90197	1.01452
				SD	5.73394	44.0144	0.304912	5.84811	0.387407	3.19764	6.84489	0.91112	0.463716
				CV	20.7785	49.9418	8.08549	15.2001	38.2236	34.1287	1.57432	23.3502	45.708
	Polytrichales	Polytrichaceae	Pogonatum urnigerum		141.712	1071.08	71.624	230.835	2.118	61.4226	133.536	77.8489	0.746813
					148.501	1176.94	71.3153	180.375	0.379083	36.3616	136.174	79.7494	1.52777
				average	145.106	1124.01	71.4697	205.605	1.24854	48.8921	134.855	78.7991	1.13729
				SD	4.80073	74.8522	0.218246	35.6809	1.2296	17.7208	1.86545	1.3439	0.552217
				CV	3.30842	6.65938	0.305369	17.3541	98.4829	36.2448	1.3833	1.70548	48.5556
	Polytrichales	Polytrichaceae	Polytrichastrum longisetum		21.1702	19.9421	1.19004	21.2644	0.0744555	0.236429	146.519	9.00826	0.449639
					13.4544	30.0784	1.16037	3.81594	0.0806578	0.996202	125.244	6.06686	0.412289
				average	17.3123	25.0102	1.1752	12.5402	0.0775567	0.616315	135.881	7.53756	0.430964
				SD	5.45589	7.16745	0.0209745	12.3379	0.00438575	0.53724	15.0439	2.07988	0.0264104
				CV	31.5146	28.6581	1.78475	98.3872	5.65489	87.1697	11.0714	27.5936	6.12822
	Polytrichales	Polytrichaceae	Polytrichum commune		91.091	28.5409	0.85548	11.4176	0.471325	1.6601	73.1136	5.50221	0.0822022
					96.2481	30.2504	0.732624	3.22296	0.61197	2.03781	108.596	5.59247	0.106898
				average	93.6695	29.3957	0.794052	7.3203	0.541648	1.84896	90.8547	5.54734	0.09455
				SD	3.64663	1.20882	0.0868718	5.79452	0.0994511	0.267082	25.0896	0.0638256	0.0174624
				CV	3.89308	4.11223	10.9403	79.1568	18.3608	14.445	27.6151	1.15056	18.4689
	Polytrichales	Polytrichaceae	Polytrichum strictum		39.2488	33.6257	4.16573	35.9264	1.08233	1.04068	274.881	9.25431	0.583956
					6.26964	24.2649	0.165119	12.9462	0.709352	0.362128	135.897	5.82448	0.0304655
				average	22.7592	28.9453	2.16542	24.4363	0.895841	0.701406	205.389	7.5394	0.307211
				SD	23.3198	6.61908	2.82886	16.2495	0.263735	0.479812	98.277	2.42525	0.391377
				CV	102.463	22.8675	130.638	66.4972	29.4399	68.4071	47.8492	32.1678	127.397
	Dicranales	Dicranaceae	Cynodontium polycarpon		28.2759	99.4334	9.09043	4.62444	7.38423	2.56828	170.034	27.0053	0.462675
					30.0841	63.7818	7.54836	4.19641	5.78382	0.363373	169.511	37.3891	0.643808
				average	29.18	81.6076	8.3194	4.41043	6.58403	1.46582	169.772	32.1972	0.553241
				SD	1.27854	25.2095	1.09041	0.302663	1.13166	1.5591	0.369833	7.34252	0.12808
				CV	4.38157	30.8911	13.1068	6.86243	17.188	106.363	0.217841	22.8048	23.1509
	Dicranales	Dicranaceae	Dicranum fuscescens		7.96202	32.628	1.4056	9.9728	1.38233	0.0892565	168.591	8.61685	0.695802
					7.62172	42.9007	0.429094	0.536896	1.36215	0.724835	177.842	7.37109	0.567645
				average	7.79187	37.7644	0.917345	5.25485	1.37224	0.407046	173.216	7.99397	0.631723
				SD	0.240624	7.2639	0.690492	6.67219	0.0142681	0.449422	6.54151	0.88089	0.0906209
				CV	3.08814	19.2348	75.2706	126.972	1.03976	110.411	3.77649	11.0194	14.345
	Dicranales	Dicranaceae	Dicranum polysetum		249.26	2120.75	651.178	45.0999	24.2928	155.431	524.338	57.5771	1.90561
					262.175	2049.97	661.121	52.2228	28.4662	146.739	479.785	63.1829	1.46573
				average	255.718	2085.36	656.149	48.6613	26.3795	151.085	502.062	60.38	1.68567
				SD	9.13268	50.0496	7.03092	5.03663	2.95109	6.14616	31.5035	3.96386	0.311039
				CV	3.57139	2.40005	1.07154	10.3504	11.1871	4.06802	6.27484	6.56486	18.4519
	Dicranales	Dicranaceae	Dicranum sp.		77.0341	733.085	12.2308	25.7416	5.5918	7.43032	626.107	27.2438	2.68761
					83.2228	941.571	8.66576	31.5624	4.28741	4.9244	676.441	29.7438	3.83031
				average	80.1284	837.328	10.4483	28.652	4.93961	6.17736	651.274	28.4938	3.25896
				SD	4.37606	147.422	2.5209	4.11592	0.922341	1.77196	35.5917	1.76774	0.808012
				CV	5.4613	17.6062	24.1273	14.3652	18.6724	28.6847	5.46493	6.20395	24.7935
	Bryales	Mniaceae	Pohlia nutans		28.297	214.585	4.25877	48.41	4.63303	1.99073	117.479	1.51058	0.541206
					23.3346	228.522	4.77687	37.3094	3.66385	2.46753	97.9735	1.19772	0.480104
				average	25.8158	221.553	4.51782	42.8597	4.14844	2.22913	107.726	1.35415	0.510655
				SD	3.5089	9.85449	0.366356	7.8493	0.685313	0.337149	13.7926	0.221222	0.0432055
				CV	13.5921	4.44791	8.10913	18.3139	16.5198	15.1247	12.8033	16.3366	8.46079
	Bryales	Mniaceae	Rhizomnium punctatum		48.451	54.0858	8.76576	19.0663	2.62067	1.34423	269.845	22.4038	0.991519
					56.1665	27.3893	8.00956	28.9746	1.51236	9.37564	330.335	35.3684	0.918913
				average	52.3087	40.7376	8.38766	24.0205	2.06651	5.35993	300.09	28.8861	0.955216
				SD	5.45562	18.8773	0.534715	7.0062	0.783692	5.67907	42.773	9.16734	0.0513405
				CV	10.4296	46.3388	6.37502	29.1676	37.9234	105.954	14.2534	31.7362	5.37476
	Hypnales	Amblystegiaceae	Calliergon cordifolium		17.4386	3.29577	3.57241	5.35552	3.68326	3.42367	293.152	4.05232	0.0638302
					289	115.75	48.9883	2.83259	29.966	15.9804	711.092	21.4923	4.49051
				average	153.219	59.5227	26.2804	4.09405	16.8246	9.70203	502.122	12.7723	2.27717
				SD	192.023	79.5169	32.1139	1.78398	18.5847	8.87894	295.528	12.3319	3.13013
				CV	125.325	133.591	122.197	43.5749	110.461	91.5163	58.8559	96.5521	137.457
	Hypnales	Amblystegiaceae	Calliergonella cuspidata		242.76	85.3164	38.7446	27.1926	43.6257	23.8991	481.962	13.8128	0.742761
					361.684	161.635	57.3502	36.5169	63.2539	36.5682	713.205	20.3534	1.54253
				average	302.222	123.476	48.0474	31.8548	53.4398	30.2336	597.584	17.0831	1.14264
				SD	84.0918	53.9654	13.1561	6.59325	13.8793	8.95842	163.513	4.62488	0.56552
				CV	27.8245	43.7053	27.3816	20.6979	25.9717	29.6307	27.3624	27.0728	49.4922
	Hypnales	Amblystegiaceae	Cratoneuron commutatum		7.15396	1.4643	1.16501	3.39139	0.467347	0.595391	130.909	4.77204	0.120574
					6.1839	0.455397	1.18499	3.91319	0.453218	0.6516	123.326	4.05299	0.100218
				average	6.66893	0.959849	1.175	3.65229	0.460283	0.623495	127.118	4.41251	0.110396
				SD	0.685935	0.713402	0.0141311	0.368971	0.00999121	0.0397456	5.36185	0.508451	0.0143936
				CV	10.2855	74.3244	1.20264	10.1025	2.17067	6.37465	4.21802	11.5229	13.0382
	Bryales	Aulacomniaceae	Aulacomnium palustre		69.8478	47.9757	14.201	1.76575	19.6094	6.99948	319.599	11.8391	1.65304
					92.4706	61.0378	19.7491	5.302	25.2357	7.77584	395.242	16.8303	3.15569
				average	81.1592	54.5067	16.9751	3.53387	22.4226	7.38766	357.42	14.3347	2.40436
				SD	15.9967	9.23629	3.92306	2.5005	3.97841	0.548973	53.4876	3.5293	1.06254
				CV	19.7103	16.9452	23.1107	70.7581	17.7429	7.43095	14.9649	24.6207	44.1921
	Hypnales	Brachytheciaceae	Brachythecium rivulare		108.708	55.085	28.9754	82.3414	14.4728	8.56418	414.354	24.6597	8.31395
					124.689	72.083	32.3579	86.2185	16.3527	13.0749	633.817	32.1071	7.97086
				average	116.699	63.584	30.6667	84.2799	15.4128	10.8195	524.086	28.3834	8.14241
				SD	11.3001	12.0194	2.39179	2.74149	1.32928	3.18954	155.184	5.26614	0.2426
				CV	9.68315	18.9031	7.79933	3.25284	8.62455	29.4795	29.6105	18.5536	2.97946
	Hypnales	Brachytheciaceae	Isothecium alopecuroides		95.5212	43.7461	12.788	2.87097	5.82712	7.35173	319.888	13.2465	2.24196
					78.9357	56.7359	9.76059	3.34665	5.24583	5.43554	288.73	11.2617	1.47196
				average	87.2285	50.241	11.2743	3.10881	5.53648	6.39364	304.309	12.2541	1.85696
				SD	11.7277	9.18513	2.14069	0.336353	0.411035	1.35495	22.032	1.4035	0.544473
				CV	13.4448	18.2821	18.9874	10.8193	7.42413	21.1922	7.24	11.4533	29.3207
	Hypnales	Climaciaceae	Climacium dendroides		34.6903	757.731	10.332	0.284972	6.40159	2.84474	216.254	15.5982	1.62859
					39.6152	1020.2	11.6338	0.375386	6.06287	2.51982	204.942	18.5729	2.16518
				average	37.1527	888.966	10.9829	0.330179	6.23223	2.68228	210.598	17.0855	1.89688
				SD	3.48247	185.596	0.920503	0.0639321	0.239511	0.229755	7.99814	2.10347	0.379425
				CV	9.37338	20.8777	8.38122	19.3628	3.84311	8.56566	3.79782	12.3114	20.0026
	Hypnales	Hylocomiceae	Hylocomium splendens		89.9125	160.808	13.8589	15.8239	16.9942	3.43521	228.969	15.6455	0.410953
					87.4273	128.958	11.6949	17.432	14.0227	2.10042	220	15.6427	0.635031
				average	88.6699	144.883	12.7769	16.628	15.5085	2.76781	224.485	15.6441	0.522992
				SD	1.75729	22.521	1.53019	1.13713	2.10113	0.943836	6.34205	0.00198609	0.158447
				CV	1.98184	15.5443	11.9762	6.83868	13.5483	34.1004	2.82516	0.0126954	30.2962
	Hypnales	Hylocomiaceae	Pleurozium schreberi		73.2925	107.852	13.9661	15.967	29.3129	7.77341	457.609	4.25579	0.214734
					64.0618	103.732	12.737	19.8845	29.1022	4.96956	448.416	5.25958	0.174643
				average	68.6772	105.792	13.3515	17.9258	29.2076	6.37149	453.012	4.75768	0.194689
				SD	6.52708	2.91391	0.86908	2.77009	0.149002	1.98262	6.50035	0.709791	0.0283488
				CV	9.504	2.75437	6.50921	15.4531	0.51015	31.1171	1.43492	14.9188	14.5611
	Hypnales	Plagiotheciaceae	Plagiothecium curvifolium		180.525	139.667	22.1337	5.61487	28.7166	18.9619	483.41	32.9379	1.74844
					105.546	93.4744	12.8959	7.77123	17.3069	12.428	344.697	30.5345	1.00688
				average	143.036	116.57	17.5148	6.69305	23.0118	15.6949	414.054	31.7362	1.37766
				SD	53.0179	32.6628	6.53211	1.52477	8.06789	4.62017	98.0853	1.69949	0.524366
				CV	37.0662	28.0198	37.2949	22.7814	35.0599	29.4374	23.689	5.35505	38.062
